# Supplementary material for: Dysregulated Notch Signaling in the Airway Epithelium of Children with Wheeze
Source: J Pers Med. 2021 Dec 7;11(12):1323. doi: 10.3390/jpm11121323 (PMC8707470; doi:10.3390/jpm11121323)
Supplement: Supplementary file 1 [file jpm-11-01323-s001.zip]

Archive with 2 entries (2 files):
- SupplementaryMaterials_JPM_TIosifidis_CleanVersion_v3.pdf
- Tables S1-S3_Reactome_networks.xlsx
